# Supplementary material for: Small Theropod Teeth from the Late Cretaceous of the San Juan Basin, Northwestern New Mexico and Their Implications for Understanding Latest Cretaceous Dinosaur Evolution
Source: PLoS One. 2014 Apr 7;9(4):e93190. doi: 10.1371/journal.pone.0093190 (PMC3977837; doi:10.1371/journal.pone.0093190)
Supplement: Appendix S1 — Measurements of small theropod teeth from the San Juan Basin, northwestern New Mexico. FABL, fore-aft basal length; BW, basal width; CH, crown height; ADM, anterior denticles per millimeter; PDM, posterior denticles per millimeter. Measurements are in millimeters. (XLSX) [file pone.0093190.s001.xlsx]

## Sheet: Sheet1
Table S2.
					Measurements
Locale		Taxon	Specimen	Locality	FABL	BW	CH	ADM	PDM
Hosta Tongue, Point Lookout Ss.
	Tyrannosauroidea
		cf. Tyrannosauroidea	NMMNH P-27483	L-297	9.23	4.62	14.84*	--	--
		cf. Tyrannosauroidea	NMMNH P-27484	L-297	7.29	3.52	13.39+	--	3.8
		cf. Tyrannosauroidea	NMMNH P-27485	L-297	8.3	4.65	11.41	5	4.5
	Dromaeosauridae
		cf. Dromaeosauridae morphotype A	NMMNH P-27481	L-297	5.21	2.65	8.77	6	5
Allison Mbr., Menefee Fm.
		Dromaeosauridae morphotype A	NMMNH P-25054	L-3034	3.01	1.38	--	0	5
Fossil Forest Mbr., Fruitland Fm.
		Theropoda indet.	NMMNH P-30327	L-4276	--	--	--	--	--
		Therooda unident.	NMMNH P-38424	L-4276	--	0.5	--	0	0
		Theropoda unident.	NMMNH P-52508	L-4276
	Dromaeosauridae
		Dromaeosauridae morphotype A	NMMNH P-26240	L-3117	--	--	--	--	18
		Dromaeosauridae morphotype A	NMMNH P-27486	L-4062	--	--	--	--	5
		Dromaeosauridae morphotype A	NMMNH P-27487	L-4062	2.67	1.28	4.15+	0	4
		Dromaeosauridae morphotype A	NMMNH P-27559	L-4063	5.46	2.45	8.57	8	5
		Dromaeosauridae morphotype A	NMMNH P-30001	L-4256	3.95	2.07	7.1	0	4
		Dromaeosauridae morphotype A	NMMNH P-30002	L-4256	3.42	1.6	5.34+	0	4
		Dromaeosauridae morphotype A	NMMNH P-30003	L-4256	2.88	1.41	3.83	0	4
		Dromaeosauridae morphotype A	NMMNH P-30330	L-4276	3.03	1.18	3.64	0	6
		Dromaeosauridae morphotype A	NMMNH P-38027	L-4718	4.48	2.21	--	--	7
		Dromaeosauridae morphotype A	NMMNH P-38425	L-4276	2.5	1.04	--	0	5.5
		Dromaeosauridae morphotype A	NMMNH P-38431	L-4276	--	--	--	--	5
		Dromaeosauridae morphotype A	NMMNH P-38432	L-4276	--	--	--	6	4.6
		Dromaeosauridae morphotype A	NMMNH P-49808	L-6266	5.8	2.5	9.24+	5.5	4.5
		Dromaeosauridae morphotype A	NMMNH P-66896	L-6266	4.27	2.25	9.07	7	4.5
	Troodontidae
		Toodontidae gen. and sp. Undet.	KUVP 96932	Quarry 1
	Incertae sedis
		cf. Richardoestesia sp.	NMMNH P-27489	L-4062	--	--	--	--	8
		cf. Richardoestesia sp.	NMMNH P-27488	L-4062	--	--	--	0	7
		cf. Richardoestesia sp.	NMMNH P-27495	L-4062	3.9*	1.71	6.3+	0	7
		cf. Richardoestesia sp.	NMMNH P-27496	L-4062	3.69	1.64	--	0	8
		cf. Richardoestesia sp.	NMMNH P-28379	L-1882	--	--	--	0	8
		cf. Richardoestesia sp.	NMMNH P-30004	L-4256	3.34	1.42	4.13	0	8
		cf. Richardoestesia sp.	NMMNH P-30005	L-4256	3.36	1.33	--	0	7
		cf. Richardoestesia sp.	NMMNH P-30277	L-4276	--	--	--	--	--
		cf. Richardoestesia sp.	NMMNH P-30331	L-4276	3.36	1.62	--	0	9
		cf. Richardoestesia sp.	NMMNH P-36552	L-4276	--	--	--	0	--
		cf. Richardoestesia sp.	NMMNH P-38410	L-4276	1.45	0.7	--	0	12.5
		cf. Richardoestesia sp.	NMMNH P-38428	L-4276	--	--	--	0	9
		cf. Richardoestesia sp.	NMMNH P-52501	L-4276	--	1.62	--	0	7
		cf. Richardoestesia sp.	NMMNH P-52503	L-4276	0.99	0.19	1.47	0	12
		cf. Richardoestesia sp.	NMMNH P-52514	L-4276	0.87	--	--	0	11
		cf. Paronychodon	NMMNH P-27490	L-4062	1.86	1.2	--	0	0
		cf. Paronychodon	NMMNH P-30276	L-4276	1.29	0.54	1.81	0	0
		cf. Paronychodon	NMMNH P-30329	L-4276	--	--	--	--	--
		cf. Paronychodon	NMMNH P-30332	L-4276	--	--	--	0	0
		cf. Paronychodon	NMMNH P-33479	L-3490	2	1.1	4.25*	--	--
		cf. Paronychodon	NMMNH P-38430	L-4276	--	--	--	0	0
		cf. Paronychodon	NMMNH P-53360	L-4276	--	--	--	0	0
Hunter Wash Mbr., Kirtland Fm.
	Dromaeosauridae
		Dromaeosauridae indet.	NMMNH P-33147	L-3490	--	--	--	--	5
		cf. Dromaeosauridae morphotype A	NMMNH P-07189	L-1708	--	3.11	8.29	5	5
		Dromaeosauridae morphotype A	NMMNH P-30220	L-3490	--	0.54	--	--	--
		Dromaeosauridae morphotype A	NMMNH P-30222	L-3490	--	--	--	--	3.5
		Dromaeosauridae morphotype A	NMMNH P-30223	L-3490	4.08	2.2	--	--	6
		Dromaeosauridae morphotype A	NMMNH P-30225	L-3490	4.01	2.01	--	--	--
		Dromaeosauridae morphotype A	NMMNH P-30226	L-3490	--	--	--	4.5	3.5
		Dromaeosauridae morphotype A	NMMNH P-30227	L-3490	2.58	1.21		7	5
		Dromaeosauridae morphotype A	NMMNH P-30228	L-3490	3.65	1.69	--	--	--
		Dromaeosauridae morphotype A	NMMNH P-30229	L-3490	3.27	1.47	--	--	--
		Dromaeosauridae morphotype A	NMMNH P-30230	L-3490	--	--	--	0	6
		Dromaeosauridae morphotype A	NMMNH P-30231	L-3490	--	--	--	--	4
		Dromaeosauridae morphotype A	NMMNH P-30232	L-3490	4.67	2.3	7.93+	5	4
		Dromaeosauridae morphotype A	NMMNH P-32831	L-3490	4.3	--	--	--	4.5
		Dromaeosauridae morphotype A	NMMNH P-33144	L-3490	4.28*	1.97	--	0	4.5
		Dromaeosauridae morphotype A	NMMNH P-33145	L-3490	3.05	1.46	--	6	4
		Dromaeosauridae morphotype A	NMMNH P-33146	L-3490	4.11	1.74*	--	--	6
		Dromaeosauridae morphotype A	NMMNH P-33149	L-3490	--	--	--	7	4
		Dromaeosauridae morphotype A	NMMNH P-33473	L-3490	3.22	1.66	6.51	--	5
		Dromaeosauridae morphotype A	NMMNH P-33474	L-3490	--	--	--	6	5
		Dromaeosauridae morphotype A	NMMNH P-33475	L-3490	4.59	2.06	--	0	5
		Dromaeosauridae morphotype A	NMMNH P-33476	L-3490	2.52	1.12	3.21	0	5
		Dromaeosauridae morphotype A	NMMNH P-33477	L-3490	--	1.36	--	--	--
		Dromaeosauridae morphotype A	NMMNH P-33484	L-3490	3.76	1.77	--	--	--
		Dromaeosauridae morphotype A	NMMNH P-33485	L-3490	--	--	--	7	4
		Dromaeosauridae morphotype A	NMMNH P-33486	L-3490	5.05	2.61	6.66	--	6
		Dromaeosauridae morphotype A	NMMNH P-33487	L-3490	--	--	--	8	4.5
		Dromaeosauridae morphotype B	NMMNH P-33489	L-3490	--	--	--	--	3.5
		Dromaeosauridae morphotype B	NMMNH P-33148	L-3490	3.8	2.53	6.48	3	3
	Incertae sedis
		cf. Richardoestesia sp.	NMMNH P-30207	L-3490	--	--	--	13	9
		cf. Richardoestesia sp.	NMMNH P-30208	L-3490	2.87	1.4	5	0	9
		cf. Richardoestesia sp.	NMMNH P-30209	L-3490	2.24	0.81	--	0	7
		cf. Richardoestesia sp.	NMMNH P-30219	L-3490	--	--	--	9.5	6
		cf. Richardoestesia sp.	NMMNH P-30221	L-3490	--	--	--	--	--
		cf. Richardoestesia sp.	NMMNH P-30224	L-3490	--	--	--	0	8
		cf. "Paronychodon"	NMMNH P-30234	L-3490	2.05	1.13	--	0	0
		cf. Richardoestesia sp.	NMMNH P-33478	L-3490	--	--	--	--	--
		cf. Richardoestesia sp.	NMMNH P-33479	L-3490	1.89	1.05	--	--	--
		cf. Richardoestesia sp.	NMMNH P-33480	L-3490	--	--	--	0	7
		cf. Richardoestesia sp.	NMMNH P-33481	L-3490	--	--	--	12	8
		cf. Richardoestesia sp.	NMMNH P-33482	L-3490	2.94	1.19	4.51	15	7
		cf. Richardoestesia sp.	NMMNH P-33483	L-3490	--	--	--	0	7
		"Paronychodon"	NMMNH P-29132	L-3490	--	--	--	0	0
		"Paronychodon"	NMMNH P-30218	L-3490	1.49	0.76	2.62	0	0
		"Paronychodon"	NMMNH P-30233	L-3490	2.81	1.52	5.65+	0	0
De-na-zin Mbr., Kirtland Fm.
	Tyrannosauroidea
		Tyrannosauroidea gen. et sp. Indet.	NMMNH P-27280	L-3532	8.65	3.77	16.57	3.5	3.5
		Tyrannosauroidea gen. et sp. Indet.	NMMNH P-33903a	L-4722	--	6.57	26.25+	2.5	3
		Tyrannosauroidea gen. et sp. Indet.	NMMNH P-33903b	L-4722	8.47*	5.11	18.0+	3	2.5
	Dromaeosauridae
		Dromaeosauridae morphotype A	NMMNH P-22578	L-1610	4.38	1.88	8.37	7	5.5
		Dromaeosauridae morphotype A	NMMNH P-26201	L-3228	--	--	--	5	4
		Dromaeosauridae morphotype A	NMMNH P-26205	L-3228	4.94	2.23	8.65	6.5	3.5
		Dromaeosauridae morphotype A	NMMNH P-32752	L-3228	4.43	2.4	8.92	4.5	3.5
		Dromaeosauridae morphotype A	NMMNH P-68395	L-3228	3.65	2.1	4.15	6	3.5
	Incertae sedis
		cf. Richardoestesia isosceles	NMMNH P-32753	L-3228	3.24	1.5	--	9	7
	Troodontidae
		Troodontidae gen. et sp. Indet.	NMMNH P-68396	L-3228	5.5	2.85	4.78	3.5	1.75
Naashoibito Mbr., Kirtland Fm.
		Theropoda indet.	NMMNH P-36545	L-4005	--	--	--	5
	Tyrannosauroidea
		Tyrannosauroidea gen. et sp. Indet.	NMMNH P-32567	L-4005	8.67	5.14*	16.9+	4.5	4.5
		Tyrannosauroidea gen. et sp. Indet.	NMMNH P-32819	L-4536	8.6*	3.7*	16.93	3	3
	Dromaeosauridae
		Dromaeosauridae morphotype A	NMMNH P-32814	L-4005	3.33	1.56	5.2	9	5
	Troodontidae
		cf. Troodontidae	NMMNH P-32746	L-4005	--	--	--	2.5	--
		cf. Troodontidae	NMMNH P-32746	L-4005				2.5
		Troodontidae gen. et sp. Indet.	NMMNH P-22566	L-929	5.34	2.61	6.83	0	2
		Troodontidae gen. et sp. Indet.	NMMNH P-32772	L-4005	6.04	3.27	8.38	--	2
		Troodontidae gen. et sp. Indet.	NMMNH P-32784	L-4534	--	--	--	3	3
		Troodontidae gen. et sp. Indet.	NMMNH P-33520	L-929	--	3.06	8.36+	--	2
		Troodontidae gen. et sp. Indet.	NMMNH P-33521	L-929	3.26	1.85	3.91	0	2.5
		Troodontidae gen. et sp. Indet.	NMMNH P-33901	L-4005	--	--	--	--	1.5
	Incertae sedis
		cf. Richardoestesia sp.	NMMNH P-22567	L-929	2.82	1.4	--	--	--
		cf. Richardoestesia sp.	NMMNH P-32742	L-4005	2.01	1.21	--	0	13
		cf. Richardoestesia sp.	NMMNH P-37793	L-5219	2.28	0.99		--	8
		cf. Richardoestesia sp.	NMMNH P-46389	L-4005	2.82	1.21	--	6	6
